# Supplementary material for: Causal Associations of Heparin‐Binding Growth and Differentiation Factors With Thyroid Cancer: A Two‐Sample Mendelian Randomization Study
Source: Int J Endocrinol. 2026 Jul 15;2026:6165618. doi: 10.1155/ije/6165618 (PMC13373531; doi:10.1155/ije/6165618)
Supplement: Supplementary file 1 — Supporting Information Table S1. Overview of the data source. Table S2. Detailed information of IVs in the MR analysis of heparin‐binding growth/differentiation factors on thyroid cancer. Table S3. MR estimates of assessing the causal effects of heparin‐binding growth/differentiation factors on thyroid cancer. [file IJE-2026-6165618-s001.zip]

Archive with 2 entries (2 files):
- Supplementary tables.docx
- Table S2.xlsx
