# Supplementary material for: Causal Associations of Heparin‐Binding Growth and Differentiation Factors With Thyroid Cancer: A Two‐Sample Mendelian Randomization Study
Source: Int J Endocrinol. 2026 Jul 15;2026:6165618. doi: 10.1155/ije/6165618 (PMC13373531; doi:10.1155/ije/6165618)
Supplement: Supplementary file 1 — Supporting Information Table S1. Overview of the data source. Table S2. Detailed information of IVs in the MR analysis of heparin‐binding growth/differentiation factors on thyroid cancer. Table S3. MR estimates of assessing the causal effects of heparin‐binding growth/differentiation factors on thyroid cancer. [file IJE-2026-6165618-s001.zip › Table S2.xlsx]

## Sheet: Sheet1
Table S2. Detailed information of IVs in the MR analysis of heparin-binding growth/differentiation factors on thyroid cancer
Exposure	Outcome	SNP	EA	OA	Association with exposure			Association with outcome
					β	SE	P	β	SE	P
FGF1	Benign neoplasm of thyroid gland	rs115973681	A	C	0.5829	0.1064	4.36516e-08	-0.0783693	0.260704	0.763714
FGF1	Benign neoplasm of thyroid gland	rs141170965	T	G	0.6941	0.133	1.8197e-07	-0.0596852	0.137769	0.664851
FGF1	Benign neoplasm of thyroid gland	rs142236969	T	C	-0.5442	0.1031	1.31826e-07	0.017211	0.261449	0.947514
FGF1	Benign neoplasm of thyroid gland	rs144697176	C	G	-0.4772	0.0932	3.0903e-07	-0.00359803	0.191188	0.984985
FGF1	Benign neoplasm of thyroid gland	rs202526	T	C	-0.1256	0.0251	5.7544e-07	-0.0227944	0.046381	0.6231
FGF1	Benign neoplasm of thyroid gland	rs60229479	A	G	-0.3753	0.0754	6.60693e-07	0.0532948	0.14039	0.704229
FGF1	Benign neoplasm of thyroid gland	rs61929263	C	G	-0.2114	0.0441	1.62181e-06	0.100627	0.0777415	0.195537
FGF1	Benign neoplasm of thyroid gland	rs62143197	A	G	-0.1876	0.0303	6.0256e-10	-0.0382227	0.0588471	0.515999
FGF1	Benign neoplasm of thyroid gland	rs697867	A	G	0.1217	0.0251	1.20226e-06	0.0449369	0.0463279	0.33206
FGF1	Benign neoplasm of thyroid gland	rs72718958	C	G	-0.4395	0.0957	4.36516e-06	-0.435798	0.316843	0.168995
FGF1	Benign neoplasm of thyroid gland	rs76068903	T	C	-0.2655	0.0552	1.47911e-06	-0.0248542	0.103616	0.810431
FGF1	Benign neoplasm of thyroid gland	rs839618	T	C	-0.124	0.0261	2.13796e-06	-0.0101591	0.0472366	0.829714
FGF1	Malignant neoplasm of thyroid gland	rs115973681	A	C	0.5829	0.1064	4.36516e-08	0.0621329	0.18839	0.741544
FGF1	Malignant neoplasm of thyroid gland	rs141170965	T	G	0.6941	0.133	1.8197e-07	-0.0085722	0.0984179	0.930592
FGF1	Malignant neoplasm of thyroid gland	rs142236969	T	C	-0.5442	0.1031	1.31826e-07	0.460312	0.182307	0.0115718
FGF1	Malignant neoplasm of thyroid gland	rs144697176	C	G	-0.4772	0.0932	3.0903e-07	0.184019	0.134832	0.172317
FGF1	Malignant neoplasm of thyroid gland	rs202526	T	C	-0.1256	0.0251	5.7544e-07	-0.0298264	0.0329955	0.36602
FGF1	Malignant neoplasm of thyroid gland	rs60229479	A	G	-0.3753	0.0754	6.60693e-07	0.0435243	0.0997806	0.662692
FGF1	Malignant neoplasm of thyroid gland	rs61929263	C	G	-0.2114	0.0441	1.62181e-06	0.00316446	0.0551659	0.954256
FGF1	Malignant neoplasm of thyroid gland	rs62143197	A	G	-0.1876	0.0303	6.0256e-10	0.021437	0.0417936	0.608003
FGF1	Malignant neoplasm of thyroid gland	rs697867	A	G	0.1217	0.0251	1.20226e-06	-0.0148999	0.032857	0.650205
FGF1	Malignant neoplasm of thyroid gland	rs72718958	C	G	-0.4395	0.0957	4.36516e-06	-0.378802	0.219918	0.0849846
FGF1	Malignant neoplasm of thyroid gland	rs76068903	T	C	-0.2655	0.0552	1.47911e-06	0.1467	0.0737949	0.0468177
FGF1	Malignant neoplasm of thyroid gland	rs839618	T	C	-0.124	0.0261	2.13796e-06	-0.0722105	0.033628	0.0317673
FGF1	Thyroid cancer	rs115973681	A	C	0.5829	0.1064	4.36516e-08	0.0214	0.2066	0.9173
FGF1	Thyroid cancer	rs141170965	T	G	0.6941	0.133	1.8197e-07	0.0576	0.1683	0.732
FGF1	Thyroid cancer	rs142236969	T	C	-0.5442	0.1031	1.31826e-07	0.3302	0.2161	0.1265
FGF1	Thyroid cancer	rs144697176	C	G	-0.4772	0.0932	3.0903e-07	-0.2179	0.1801	0.2263
FGF1	Thyroid cancer	rs202526	T	C	-0.1256	0.0251	5.7544e-07	-0.0502	0.0438	0.2512
FGF1	Thyroid cancer	rs35151822	A	T	0.1612	0.0346	3.23594e-06	-0.0809	0.0594	0.1731
FGF1	Thyroid cancer	rs60229479	A	G	-0.3753	0.0754	6.60693e-07	-0.0974	0.1935	0.6146
FGF1	Thyroid cancer	rs61929263	C	G	-0.2114	0.0441	1.62181e-06	-0.034	0.0738	0.6454
FGF1	Thyroid cancer	rs62143197	A	G	-0.1876	0.0303	6.0256e-10	-0.1037	0.05	0.03792
FGF1	Thyroid cancer	rs697867	A	G	0.1217	0.0251	1.20226e-06	0.1	0.0476	0.03573
FGF1	Thyroid cancer	rs72718958	C	G	-0.4395	0.0957	4.36516e-06	0.1963	0.1979	0.3211
FGF1	Thyroid cancer	rs76068903	T	C	-0.2655	0.0552	1.47911e-06	0.0959	0.1004	0.3394
FGF1	Thyroid cancer	rs839618	T	C	-0.124	0.0261	2.13796e-06	-0.0173	0.039	0.6576
FGF2	Benign neoplasm of thyroid gland	rs10082425	T	C	0.105947	0.0219733	1.46315e-06	0.0268123	0.0613686	0.66218
FGF2	Benign neoplasm of thyroid gland	rs10868292	T	C	-0.100996	0.0216683	3.223e-06	-0.0479941	0.0523035	0.358824
FGF2	Benign neoplasm of thyroid gland	rs11581559	C	T	-0.100533	0.021122	1.99054e-06	-0.00843908	0.0517954	0.870573
FGF2	Benign neoplasm of thyroid gland	rs117523398	T	C	0.425074	0.0893995	2.03873e-06	-0.541886	0.246759	0.0280905
FGF2	Benign neoplasm of thyroid gland	rs12546999	A	G	-0.143807	0.0283232	3.95667e-07	0.0118917	0.0662306	0.857506
FGF2	Benign neoplasm of thyroid gland	rs1734370	G	A	-0.115295	0.0223541	2.59042e-07	0.0549073	0.0547993	0.316357
FGF2	Benign neoplasm of thyroid gland	rs192455656	T	C	0.441551	0.0915556	1.45506e-06	-0.0393315	0.356187	0.912073
FGF2	Benign neoplasm of thyroid gland	rs572736373	T	C	0.27216	0.0595536	4.98678e-06	-0.0117454	0.207391	0.954837
FGF2	Benign neoplasm of thyroid gland	rs62479839	T	C	0.275355	0.0586211	2.70352e-06	0.145236	0.137037	0.289223
FGF2	Benign neoplasm of thyroid gland	rs7011589	G	A	0.146481	0.0311165	2.57093e-06	-0.0956725	0.0904506	0.290178
FGF2	Malignant neoplasm of thyroid gland	rs10082425	T	C	0.105947	0.0219733	1.46315e-06	0.0110393	0.0435258	0.799783
FGF2	Malignant neoplasm of thyroid gland	rs10868292	T	C	-0.100996	0.0216683	3.223e-06	-0.0328453	0.0371937	0.377189
FGF2	Malignant neoplasm of thyroid gland	rs11581559	C	T	-0.100533	0.021122	1.99054e-06	0.0351174	0.0368835	0.341038
FGF2	Malignant neoplasm of thyroid gland	rs117523398	T	C	0.425074	0.0893995	2.03873e-06	-0.353188	0.175899	0.0446529
FGF2	Malignant neoplasm of thyroid gland	rs12546999	A	G	-0.143807	0.0283232	3.95667e-07	0.0831399	0.0472523	0.0784946
FGF2	Malignant neoplasm of thyroid gland	rs1734370	G	A	-0.115295	0.0223541	2.59042e-07	0.0203044	0.0389118	0.601807
FGF2	Malignant neoplasm of thyroid gland	rs192455656	T	C	0.441551	0.0915556	1.45506e-06	0.145228	0.249951	0.561222
FGF2	Malignant neoplasm of thyroid gland	rs572736373	T	C	0.27216	0.0595536	4.98678e-06	-0.0107242	0.144652	0.940901
FGF2	Malignant neoplasm of thyroid gland	rs62479839	T	C	0.275355	0.0586211	2.70352e-06	0.0139987	0.0967237	0.884925
FGF2	Malignant neoplasm of thyroid gland	rs7011589	G	A	0.146481	0.0311165	2.57093e-06	0.032279	0.0642975	0.615649
FGF2	Thyroid cancer	rs10082425	T	C	0.105947	0.0219733	1.46315e-06	0.0158	0.0468	0.7364
FGF2	Thyroid cancer	rs10868292	T	C	-0.100996	0.0216683	3.223e-06	-0.0179	0.044	0.6837
FGF2	Thyroid cancer	rs11581559	C	T	-0.100533	0.021122	1.99054e-06	0.042	0.0486	0.3873
FGF2	Thyroid cancer	rs117523398	T	C	0.425074	0.0893995	2.03873e-06	-0.109	0.2189	0.6185
FGF2	Thyroid cancer	rs12546999	A	G	-0.143807	0.0283232	3.95667e-07	-0.0574	0.068	0.3986
FGF2	Thyroid cancer	rs1734370	G	A	-0.115295	0.0223541	2.59042e-07	0.05	0.0427	0.2415
FGF2	Thyroid cancer	rs192455656	T	C	0.441551	0.0915556	1.45506e-06	-0.2923	0.2181	0.1801
FGF2	Thyroid cancer	rs572736373	T	C	0.27216	0.0595536	4.98678e-06	-0.0763	0.1898	0.6876
FGF2	Thyroid cancer	rs62479839	T	C	0.275355	0.0586211	2.70352e-06	-0.1378	0.1262	0.2749
FGF2	Thyroid cancer	rs6638337	T	C	0.0991088	0.0194168	3.43518e-07	0.0477	0.0383	0.2133
FGF2	Thyroid cancer	rs7011589	G	A	0.146481	0.0311165	2.57093e-06	-0.0015	0.058	0.9796
HB-EGF	Benign neoplasm of thyroid gland	rs10820606	A	C	0.1896	0.0293	9.54993e-11	0.00143328	0.0522919	0.978133
HB-EGF	Benign neoplasm of thyroid gland	rs11089256	A	G	0.1606	0.0349	4.0738e-06	0.0965823	0.055672	0.0827675
HB-EGF	Benign neoplasm of thyroid gland	rs112189508	T	C	0.2367	0.0514	4.16869e-06	-0.136367	0.0910526	0.134217
HB-EGF	Benign neoplasm of thyroid gland	rs11553699	A	G	-0.262	0.0377	3.46737e-12	0.060884	0.0747083	0.415097
HB-EGF	Benign neoplasm of thyroid gland	rs11630984	T	C	-0.1181	0.0252	2.88403e-06	-0.0015057	0.0478924	0.974919
HB-EGF	Benign neoplasm of thyroid gland	rs1203974	A	G	-0.1205	0.0249	1.34896e-06	0.00122325	0.0461555	0.978856
HB-EGF	Benign neoplasm of thyroid gland	rs13207171	T	C	0.1712	0.0373	4.36516e-06	-0.110788	0.080466	0.168563
HB-EGF	Benign neoplasm of thyroid gland	rs140019243	T	C	-0.2674	0.0568	2.45471e-06	0.0567466	0.0559528	0.310494
HB-EGF	Benign neoplasm of thyroid gland	rs1660039	A	G	0.2097	0.0457	4.46684e-06	-0.144864	0.080527	0.0720261
HB-EGF	Benign neoplasm of thyroid gland	rs16926778	C	G	-0.2059	0.0444	3.46737e-06	0.0758378	0.0998511	0.447548
HB-EGF	Benign neoplasm of thyroid gland	rs184767560	A	G	0.6442	0.1386	3.38844e-06	0.0439462	0.418558	0.91638
HB-EGF	Benign neoplasm of thyroid gland	rs187275366	T	C	0.7194	0.1371	1.51356e-07	-0.766547	0.551667	0.164678
HB-EGF	Benign neoplasm of thyroid gland	rs1991826	T	C	0.3109	0.0676	4.2658e-06	-0.0682445	0.123137	0.579431
HB-EGF	Benign neoplasm of thyroid gland	rs2531804	A	G	-0.1249	0.0246	3.63078e-07	0.0347738	0.0509634	0.495032
HB-EGF	Benign neoplasm of thyroid gland	rs5004548	A	T	-0.1204	0.0261	3.98107e-06	0.0186039	0.0496615	0.707947
HB-EGF	Benign neoplasm of thyroid gland	rs7080386	A	C	0.1858	0.0252	1.62181e-13	-0.0168064	0.0472657	0.722161
HB-EGF	Benign neoplasm of thyroid gland	rs75708520	T	C	-0.3167	0.0683	3.46737e-06	0.139161	0.132261	0.292722
HB-EGF	Benign neoplasm of thyroid gland	rs7620766	T	C	0.1223	0.0256	1.8197e-06	-0.00981959	0.0469658	0.834386
HB-EGF	Benign neoplasm of thyroid gland	rs77217387	T	C	-0.3356	0.0708	2.18776e-06	-0.0198866	0.131946	0.880198
HB-EGF	Benign neoplasm of thyroid gland	rs79277032	A	G	0.6707	0.1324	4.0738e-07	0.468735	0.695482	0.500329
HB-EGF	Benign neoplasm of thyroid gland	rs9873601	T	G	0.1967	0.0429	4.57088e-06	0.068803	0.0756844	0.363309
HB-EGF	Malignant neoplasm of thyroid gland	rs10820606	A	C	0.1896	0.0293	9.54993e-11	-0.00872698	0.0372144	0.814593
HB-EGF	Malignant neoplasm of thyroid gland	rs11089256	A	G	0.1606	0.0349	4.0738e-06	-0.0250665	0.0396202	0.526948
HB-EGF	Malignant neoplasm of thyroid gland	rs112189508	T	C	0.2367	0.0514	4.16869e-06	-0.0295049	0.064938	0.649573
HB-EGF	Malignant neoplasm of thyroid gland	rs11553699	A	G	-0.262	0.0377	3.46737e-12	0.0339982	0.0532656	0.523294
HB-EGF	Malignant neoplasm of thyroid gland	rs11630984	T	C	-0.1181	0.0252	2.88403e-06	-0.0151652	0.0340326	0.655879
HB-EGF	Malignant neoplasm of thyroid gland	rs1203974	A	G	-0.1205	0.0249	1.34896e-06	-0.0650198	0.0328112	0.0475193
HB-EGF	Malignant neoplasm of thyroid gland	rs13207171	T	C	0.1712	0.0373	4.36516e-06	0.026285	0.0573306	0.646606
HB-EGF	Malignant neoplasm of thyroid gland	rs140019243	T	C	-0.2674	0.0568	2.45471e-06	-0.00673906	0.0399476	0.866035
HB-EGF	Malignant neoplasm of thyroid gland	rs1660039	A	G	0.2097	0.0457	4.46684e-06	0.0280518	0.0573079	0.624492
HB-EGF	Malignant neoplasm of thyroid gland	rs16926778	C	G	-0.2059	0.0444	3.46737e-06	0.00754327	0.0702766	0.914522
HB-EGF	Malignant neoplasm of thyroid gland	rs184767560	A	G	0.6442	0.1386	3.38844e-06	0.142355	0.290385	0.623973
HB-EGF	Malignant neoplasm of thyroid gland	rs187275366	T	C	0.7194	0.1371	1.51356e-07	-0.72956	0.384668	0.0578815
HB-EGF	Malignant neoplasm of thyroid gland	rs1991826	T	C	0.3109	0.0676	4.2658e-06	0.0409393	0.0872034	0.638735
HB-EGF	Malignant neoplasm of thyroid gland	rs2531804	A	G	-0.1249	0.0246	3.63078e-07	0.0243993	0.0364139	0.502823
HB-EGF	Malignant neoplasm of thyroid gland	rs5004548	A	T	-0.1204	0.0261	3.98107e-06	-0.0672628	0.0352675	0.0564924
HB-EGF	Malignant neoplasm of thyroid gland	rs7080386	A	C	0.1858	0.0252	1.62181e-13	0.0492831	0.03365	0.143036
HB-EGF	Malignant neoplasm of thyroid gland	rs75708520	T	C	-0.3167	0.0683	3.46737e-06	0.137457	0.0950436	0.148107
HB-EGF	Malignant neoplasm of thyroid gland	rs7620766	T	C	0.1223	0.0256	1.8197e-06	-0.0591594	0.0333924	0.076454
HB-EGF	Malignant neoplasm of thyroid gland	rs77217387	T	C	-0.3356	0.0708	2.18776e-06	-0.0240412	0.0934098	0.796891
HB-EGF	Malignant neoplasm of thyroid gland	rs79277032	A	G	0.6707	0.1324	4.0738e-07	0.0533976	0.471096	0.909755
HB-EGF	Malignant neoplasm of thyroid gland	rs9873601	T	G	0.1967	0.0429	4.57088e-06	-0.0268858	0.0534708	0.615095
HB-EGF	Thyroid cancer	rs10820606	A	C	0.1896	0.0293	9.54993e-11	-0.0311	0.0729	0.6693
HB-EGF	Thyroid cancer	rs11089256	A	G	0.1606	0.0349	4.0738e-06	0.1428	0.0487	0.003341
HB-EGF	Thyroid cancer	rs112189508	T	C	0.2367	0.0514	4.16869e-06	-0.0263	0.0883	0.7654
HB-EGF	Thyroid cancer	rs11553699	A	G	-0.262	0.0377	3.46737e-12	-0.0228	0.0691	0.7409
HB-EGF	Thyroid cancer	rs11630984	T	C	-0.1181	0.0252	2.88403e-06	-0.0247	0.0411	0.5474
HB-EGF	Thyroid cancer	rs1203974	A	G	-0.1205	0.0249	1.34896e-06	-0.0508	0.0382	0.1837
HB-EGF	Thyroid cancer	rs13207171	T	C	0.1712	0.0373	4.36516e-06	-0.0151	0.0583	0.7957
HB-EGF	Thyroid cancer	rs140019243	T	C	-0.2674	0.0568	2.45471e-06	-0.0123	0.0535	0.8183
HB-EGF	Thyroid cancer	rs1660039	A	G	0.2097	0.0457	4.46684e-06	-0.1019	0.0582	0.0801
HB-EGF	Thyroid cancer	rs16926778	C	G	-0.2059	0.0444	3.46737e-06	0.0028	0.0624	0.9643
HB-EGF	Thyroid cancer	rs184767560	A	G	0.6442	0.1386	3.38844e-06	0.1209	0.2992	0.6862
HB-EGF	Thyroid cancer	rs187275366	T	C	0.7194	0.1371	1.51356e-07	-0.3181	0.3075	0.301
HB-EGF	Thyroid cancer	rs1991826	T	C	0.3109	0.0676	4.2658e-06	0.0725	0.1078	0.5016
HB-EGF	Thyroid cancer	rs2531804	A	G	-0.1249	0.0246	3.63078e-07	0.0465	0.0405	0.251
HB-EGF	Thyroid cancer	rs5004548	A	T	-0.1204	0.0261	3.98107e-06	-0.0641	0.04	0.1087
HB-EGF	Thyroid cancer	rs7080386	A	C	0.1858	0.0252	1.62181e-13	0.0111	0.0384	0.7734
HB-EGF	Thyroid cancer	rs75708520	T	C	-0.3167	0.0683	3.46737e-06	0.0568	0.1267	0.654
HB-EGF	Thyroid cancer	rs7620766	T	C	0.1223	0.0256	1.8197e-06	-0.0524	0.0412	0.203
HB-EGF	Thyroid cancer	rs77217387	T	C	-0.3356	0.0708	2.18776e-06	-0.1005	0.123	0.4139
HB-EGF	Thyroid cancer	rs79277032	A	G	0.6707	0.1324	4.0738e-07	-0.3432	0.3398	0.3125
HB-EGF	Thyroid cancer	rs9873601	T	G	0.1967	0.0429	4.57088e-06	0.0346	0.0545	0.5255
IGF1	Benign neoplasm of thyroid gland	rs10428038	T	G	0.2615	0.0564	3.54813e-06	0.165042	0.139437	0.236559
IGF1	Benign neoplasm of thyroid gland	rs11238719	A	G	0.2579	0.0542	1.94984e-06	0.0354468	0.0776902	0.648204
IGF1	Benign neoplasm of thyroid gland	rs117396969	T	C	-0.3863	0.0801	1.44544e-06	0.121472	0.0985206	0.217591
IGF1	Benign neoplasm of thyroid gland	rs11968607	A	G	0.2152	0.0471	4.7863e-06	0.0946541	0.137086	0.489898
IGF1	Benign neoplasm of thyroid gland	rs12754794	T	C	0.1752	0.0343	3.31131e-07	-0.0412403	0.0622377	0.50757
IGF1	Benign neoplasm of thyroid gland	rs138507541	C	G	0.6599	0.1349	1e-06	-0.424589	0.545059	0.435992
IGF1	Benign neoplasm of thyroid gland	rs17068682	A	G	-0.2105	0.044	1.77828e-06	-0.0340022	0.0894078	0.70372
IGF1	Benign neoplasm of thyroid gland	rs182660900	A	G	0.6354	0.1381	4.16869e-06	0.453673	0.269353	0.0921213
IGF1	Benign neoplasm of thyroid gland	rs189861298	A	C	-0.4635	0.0962	1.44544e-06	0.293734	0.255774	0.2508
IGF1	Benign neoplasm of thyroid gland	rs2854746	C	G	0.1662	0.0251	3.54813e-11	-0.105382	0.0481835	0.0287349
IGF1	Benign neoplasm of thyroid gland	rs2917521	T	G	-0.1668	0.0361	3.80189e-06	0.0760691	0.0651183	0.242739
IGF1	Benign neoplasm of thyroid gland	rs35843768	T	C	-0.1865	0.039	1.77828e-06	-0.0992081	0.0687266	0.148874
IGF1	Benign neoplasm of thyroid gland	rs36098348	T	C	-0.6228	0.1327	2.69153e-06	0.103773	0.493916	0.833587
IGF1	Benign neoplasm of thyroid gland	rs458036	A	C	-0.1409	0.0289	1.09648e-06	0.0497676	0.0491481	0.311248
IGF1	Benign neoplasm of thyroid gland	rs528298	A	T	0.1419	0.0254	2.34423e-08	0.0578334	0.0462486	0.21112
IGF1	Benign neoplasm of thyroid gland	rs575654	T	G	0.1255	0.0268	2.75423e-06	-0.0721517	0.0470755	0.125355
IGF1	Benign neoplasm of thyroid gland	rs59690153	A	C	-0.3128	0.0685	4.89779e-06	0.261947	0.220671	0.235208
IGF1	Benign neoplasm of thyroid gland	rs6006864	T	C	-0.4048	0.0781	2.18776e-07	-0.27357	0.193297	0.156986
IGF1	Benign neoplasm of thyroid gland	rs74480769	A	G	0.51	0.0732	3.31131e-12	0.00936323	0.0834938	0.91071
IGF1	Benign neoplasm of thyroid gland	rs77575406	T	C	0.2176	0.0469	3.54813e-06	0.184674	0.0968568	0.056564
IGF1	Malignant neoplasm of thyroid gland	rs10428038	T	G	0.2615	0.0564	3.54813e-06	-0.0644616	0.100076	0.519492
IGF1	Malignant neoplasm of thyroid gland	rs11238719	A	G	0.2579	0.0542	1.94984e-06	-0.0212212	0.0556446	0.70293
IGF1	Malignant neoplasm of thyroid gland	rs117396969	T	C	-0.3863	0.0801	1.44544e-06	0.0740345	0.0703679	0.292751
IGF1	Malignant neoplasm of thyroid gland	rs11968607	A	G	0.2152	0.0471	4.7863e-06	-0.0117566	0.0970973	0.903628
IGF1	Malignant neoplasm of thyroid gland	rs12754794	T	C	0.1752	0.0343	3.31131e-07	-0.0291695	0.0443509	0.510732
IGF1	Malignant neoplasm of thyroid gland	rs138507541	C	G	0.6599	0.1349	1e-06	0.034299	0.391544	0.930195
IGF1	Malignant neoplasm of thyroid gland	rs17068682	A	G	-0.2105	0.044	1.77828e-06	0.0290803	0.063741	0.648228
IGF1	Malignant neoplasm of thyroid gland	rs182660900	A	G	0.6354	0.1381	4.16869e-06	0.0137022	0.189838	0.94246
IGF1	Malignant neoplasm of thyroid gland	rs189861298	A	C	-0.4635	0.0962	1.44544e-06	0.076371	0.182528	0.67565
IGF1	Malignant neoplasm of thyroid gland	rs2854746	C	G	0.1662	0.0251	3.54813e-11	0.0525443	0.0344323	0.127005
IGF1	Malignant neoplasm of thyroid gland	rs2917521	T	G	-0.1668	0.0361	3.80189e-06	0.0536198	0.0464348	0.2482
IGF1	Malignant neoplasm of thyroid gland	rs35843768	T	C	-0.1865	0.039	1.77828e-06	0.0169624	0.0489871	0.729145
IGF1	Malignant neoplasm of thyroid gland	rs36098348	T	C	-0.6228	0.1327	2.69153e-06	-0.131246	0.347557	0.70571
IGF1	Malignant neoplasm of thyroid gland	rs458036	A	C	-0.1409	0.0289	1.09648e-06	0.0270433	0.034992	0.439617
IGF1	Malignant neoplasm of thyroid gland	rs528298	A	T	0.1419	0.0254	2.34423e-08	0.0337372	0.0328425	0.304306
IGF1	Malignant neoplasm of thyroid gland	rs575654	T	G	0.1255	0.0268	2.75423e-06	-0.0200659	0.0333861	0.547823
IGF1	Malignant neoplasm of thyroid gland	rs59690153	A	C	-0.3128	0.0685	4.89779e-06	-0.169145	0.157439	0.282666
IGF1	Malignant neoplasm of thyroid gland	rs6006864	T	C	-0.4048	0.0781	2.18776e-07	-0.0375828	0.13763	0.784798
IGF1	Malignant neoplasm of thyroid gland	rs74480769	A	G	0.51	0.0732	3.31131e-12	0.0756353	0.0595455	0.20401
IGF1	Malignant neoplasm of thyroid gland	rs77575406	T	C	0.2176	0.0469	3.54813e-06	0.152471	0.0686974	0.0264551
IGF1	Thyroid cancer	rs10428038	T	G	0.2615	0.0564	3.54813e-06	-0.0459	0.0838	0.5837
IGF1	Thyroid cancer	rs11238719	A	G	0.2579	0.0542	1.94984e-06	0.0483	0.0568	0.3951
IGF1	Thyroid cancer	rs117396969	T	C	-0.3863	0.0801	1.44544e-06	-0.0888	0.1097	0.4183
IGF1	Thyroid cancer	rs11968607	A	G	0.2152	0.0471	4.7863e-06	-0.0924	0.0984	0.3475
IGF1	Thyroid cancer	rs12754794	T	C	0.1752	0.0343	3.31131e-07	0.0032	0.0531	0.9525
IGF1	Thyroid cancer	rs138507541	C	G	0.6599	0.1349	1e-06	0.757	0.3576	0.03429
IGF1	Thyroid cancer	rs17068682	A	G	-0.2105	0.044	1.77828e-06	0.1244	0.082	0.1294
IGF1	Thyroid cancer	rs182660900	A	G	0.6354	0.1381	4.16869e-06	0.0412	0.2281	0.8568
IGF1	Thyroid cancer	rs189861298	A	C	-0.4635	0.0962	1.44544e-06	-0.363	0.1983	0.06718
IGF1	Thyroid cancer	rs2854746	C	G	0.1662	0.0251	3.54813e-11	-0.0028	0.0404	0.9452
IGF1	Thyroid cancer	rs2917521	T	G	-0.1668	0.0361	3.80189e-06	-0.0101	0.0632	0.8725
IGF1	Thyroid cancer	rs35843768	T	C	-0.1865	0.039	1.77828e-06	0.0306	0.0521	0.5574
IGF1	Thyroid cancer	rs36098348	T	C	-0.6228	0.1327	2.69153e-06	-0.1713	0.2943	0.5606
IGF1	Thyroid cancer	rs458036	A	C	-0.1409	0.0289	1.09648e-06	0.0073	0.0452	0.871
IGF1	Thyroid cancer	rs528298	A	T	0.1419	0.0254	2.34423e-08	0.0546	0.0427	0.2013
IGF1	Thyroid cancer	rs575654	T	G	0.1255	0.0268	2.75423e-06	-0.0251	0.0394	0.5243
IGF1	Thyroid cancer	rs59690153	A	C	-0.3128	0.0685	4.89779e-06	-0.0095	0.1532	0.9507
IGF1	Thyroid cancer	rs6006864	T	C	-0.4048	0.0781	2.18776e-07	0.0957	0.0989	0.3334
IGF1	Thyroid cancer	rs74480769	A	G	0.51	0.0732	3.31131e-12	0.133	0.0984	0.1762
IGF1	Thyroid cancer	rs77575406	T	C	0.2176	0.0469	3.54813e-06	-0.0509	0.0756	0.5013
IGF2	Benign neoplasm of thyroid gland	rs1048483	T	C	0.0863496	0.0172333	5.60015e-07	-0.0894539	0.0462016	0.0528482
IGF2	Benign neoplasm of thyroid gland	rs10495753	A	G	-0.0880028	0.01919	4.62402e-06	0.124716	0.0555849	0.0248514
IGF2	Benign neoplasm of thyroid gland	rs10858082	G	A	-0.0836288	0.0170558	9.7051e-07	-0.000646965	0.0462005	0.988827
IGF2	Benign neoplasm of thyroid gland	rs11075349	C	G	-0.0790175	0.0169591	3.24968e-06	-0.029119	0.0486054	0.549112
IGF2	Benign neoplasm of thyroid gland	rs115380104	A	G	-0.231883	0.0493789	2.71944e-06	0.024455	0.168078	0.884317
IGF2	Benign neoplasm of thyroid gland	rs116249839	A	G	-0.406964	0.0804484	4.36255e-07	-0.079205	0.188702	0.674679
IGF2	Benign neoplasm of thyroid gland	rs117709040	T	C	-0.182258	0.0390146	3.06302e-06	-0.137297	0.0962737	0.153837
IGF2	Benign neoplasm of thyroid gland	rs118125379	T	C	-0.350614	0.0748126	2.84728e-06	0.509763	0.326197	0.118113
IGF2	Benign neoplasm of thyroid gland	rs11991260	A	G	0.144351	0.0311342	3.62953e-06	0.0619269	0.0811405	0.445341
IGF2	Benign neoplasm of thyroid gland	rs148912779	T	C	0.218717	0.0478124	4.8818e-06	0.214049	0.241936	0.376302
IGF2	Benign neoplasm of thyroid gland	rs151148951	T	C	-0.405964	0.0860187	2.4246e-06	-0.828082	0.425393	0.0515787
IGF2	Benign neoplasm of thyroid gland	rs17163816	T	C	-0.0782698	0.0169104	3.77034e-06	0.0621475	0.0459257	0.175986
IGF2	Benign neoplasm of thyroid gland	rs1814351	T	C	-0.085004	0.0183174	3.55664e-06	-0.0100682	0.0514894	0.844971
IGF2	Benign neoplasm of thyroid gland	rs4073576	G	A	-0.080448	0.0169616	2.16113e-06	-0.0718281	0.0461686	0.119761
IGF2	Benign neoplasm of thyroid gland	rs4307416	C	T	-0.0788606	0.0172346	4.85356e-06	0.0440396	0.0471492	0.35028
IGF2	Benign neoplasm of thyroid gland	rs59509646	T	C	0.105126	0.02242	2.81443e-06	-0.00365969	0.0628558	0.95357
IGF2	Benign neoplasm of thyroid gland	rs72671583	T	C	0.145885	0.031759	4.45903e-06	0.0545708	0.0972457	0.574685
IGF2	Benign neoplasm of thyroid gland	rs73485899	C	G	0.199049	0.0345673	8.96933e-09	0.26066	0.103759	0.0119994
IGF2	Benign neoplasm of thyroid gland	rs74517671	A	C	-0.332288	0.0717655	3.73964e-06	0.0241659	0.133604	0.856464
IGF2	Benign neoplasm of thyroid gland	rs7908465	G	A	-0.103845	0.0225958	4.41103e-06	-0.0172489	0.0541113	0.749903
IGF2	Benign neoplasm of thyroid gland	rs890682	A	G	0.11017	0.0190639	7.94164e-09	-0.0190168	0.059117	0.747694
IGF2	Malignant neoplasm of thyroid gland	rs1048483	T	C	0.0863496	0.0172333	5.60015e-07	-0.0216246	0.0329385	0.511495
IGF2	Malignant neoplasm of thyroid gland	rs10495753	A	G	-0.0880028	0.01919	4.62402e-06	0.0603	0.0395547	0.127391
IGF2	Malignant neoplasm of thyroid gland	rs10858082	G	A	-0.0836288	0.0170558	9.7051e-07	-0.0556984	0.0328986	0.0904482
IGF2	Malignant neoplasm of thyroid gland	rs11075349	C	G	-0.0790175	0.0169591	3.24968e-06	0.0417541	0.0345138	0.226363
IGF2	Malignant neoplasm of thyroid gland	rs115380104	A	G	-0.231883	0.0493789	2.71944e-06	-0.0343115	0.118676	0.77249
IGF2	Malignant neoplasm of thyroid gland	rs116249839	A	G	-0.406964	0.0804484	4.36255e-07	-0.0633115	0.134862	0.638744
IGF2	Malignant neoplasm of thyroid gland	rs117709040	T	C	-0.182258	0.0390146	3.06302e-06	0.0919502	0.0683355	0.178441
IGF2	Malignant neoplasm of thyroid gland	rs118125379	T	C	-0.350614	0.0748126	2.84728e-06	0.0766862	0.228426	0.737086
IGF2	Malignant neoplasm of thyroid gland	rs11991260	A	G	0.144351	0.0311342	3.62953e-06	0.146061	0.0575252	0.0111145
IGF2	Malignant neoplasm of thyroid gland	rs148912779	T	C	0.218717	0.0478124	4.8818e-06	-0.00758816	0.168554	0.964092
IGF2	Malignant neoplasm of thyroid gland	rs151148951	T	C	-0.405964	0.0860187	2.4246e-06	0.128621	0.294651	0.662459
IGF2	Malignant neoplasm of thyroid gland	rs17163816	T	C	-0.0782698	0.0169104	3.77034e-06	0.00831255	0.0326972	0.799319
IGF2	Malignant neoplasm of thyroid gland	rs1814351	T	C	-0.085004	0.0183174	3.55664e-06	-0.0103479	0.0365947	0.777353
IGF2	Malignant neoplasm of thyroid gland	rs4073576	G	A	-0.080448	0.0169616	2.16113e-06	0.0278878	0.0328287	0.395606
IGF2	Malignant neoplasm of thyroid gland	rs4307416	C	T	-0.0788606	0.0172346	4.85356e-06	-0.0197933	0.0335635	0.555373
IGF2	Malignant neoplasm of thyroid gland	rs59509646	T	C	0.105126	0.02242	2.81443e-06	0.023227	0.0447411	0.603662
IGF2	Malignant neoplasm of thyroid gland	rs72671583	T	C	0.145885	0.031759	4.45903e-06	0.0330793	0.0688849	0.631078
IGF2	Malignant neoplasm of thyroid gland	rs73485899	C	G	0.199049	0.0345673	8.96933e-09	0.00415071	0.0743272	0.955466
IGF2	Malignant neoplasm of thyroid gland	rs74517671	A	C	-0.332288	0.0717655	3.73964e-06	0.0565452	0.094874	0.551173
IGF2	Malignant neoplasm of thyroid gland	rs7908465	G	A	-0.103845	0.0225958	4.41103e-06	-0.0349845	0.0385533	0.364178
IGF2	Malignant neoplasm of thyroid gland	rs890682	A	G	0.11017	0.0190639	7.94164e-09	0.0401887	0.0420538	0.33925
IGF2	Thyroid cancer	rs1048483	T	C	0.0863496	0.0172333	5.60015e-07	0.0074	0.0391	0.8497
IGF2	Thyroid cancer	rs10495753	A	G	-0.0880028	0.01919	4.62402e-06	0.0116	0.0478	0.808
IGF2	Thyroid cancer	rs10858082	G	A	-0.0836288	0.0170558	9.7051e-07	-0.04	0.0385	0.2996
IGF2	Thyroid cancer	rs11075349	C	G	-0.0790175	0.0169591	3.24968e-06	0.0663	0.0423	0.1172
IGF2	Thyroid cancer	rs115380104	A	G	-0.231883	0.0493789	2.71944e-06	0.0654	0.1623	0.6868
IGF2	Thyroid cancer	rs116249839	A	G	-0.406964	0.0804484	4.36255e-07	0.1698	0.2059	0.4094
IGF2	Thyroid cancer	rs117709040	T	C	-0.182258	0.0390146	3.06302e-06	0.1328	0.0931	0.1539
IGF2	Thyroid cancer	rs118125379	T	C	-0.350614	0.0748126	2.84728e-06	0.3724	0.2965	0.2091
IGF2	Thyroid cancer	rs11991260	A	G	0.144351	0.0311342	3.62953e-06	0.0497	0.0606	0.4121
IGF2	Thyroid cancer	rs148912779	T	C	0.218717	0.0478124	4.8818e-06	-0.123	0.1668	0.4611
IGF2	Thyroid cancer	rs151148951	T	C	-0.405964	0.0860187	2.4246e-06	0.3424	0.3188	0.2828
IGF2	Thyroid cancer	rs17163816	T	C	-0.0782698	0.0169104	3.77034e-06	-0.0494	0.0379	0.1924
IGF2	Thyroid cancer	rs1814351	T	C	-0.085004	0.0183174	3.55664e-06	0.0149	0.0474	0.754
IGF2	Thyroid cancer	rs4073576	G	A	-0.080448	0.0169616	2.16113e-06	-0.0264	0.0384	0.492
IGF2	Thyroid cancer	rs4307416	C	T	-0.0788606	0.0172346	4.85356e-06	0.0646	0.0477	0.1753
IGF2	Thyroid cancer	rs58207360	A	C	0.234972	0.0494096	2.03058e-06	-0.1052	0.1028	0.3059
IGF2	Thyroid cancer	rs59509646	T	C	0.105126	0.02242	2.81443e-06	-0.0702	0.0518	0.1753
IGF2	Thyroid cancer	rs72671583	T	C	0.145885	0.031759	4.45903e-06	0.0189	0.0626	0.7629
IGF2	Thyroid cancer	rs73485899	C	G	0.199049	0.0345673	8.96933e-09	-0.0459	0.0727	0.5278
IGF2	Thyroid cancer	rs74517671	A	C	-0.332288	0.0717655	3.73964e-06	0.1604	0.1383	0.2461
IGF2	Thyroid cancer	rs7908465	G	A	-0.103845	0.0225958	4.41103e-06	0.0187	0.0442	0.6726
IGF2	Thyroid cancer	rs890682	A	G	0.11017	0.0190639	7.94164e-09	0.0189	0.0629	0.7645
Midkine levels	Benign neoplasm of thyroid gland	rs11207449	T	C	0.1217	0.025	1.12202e-06	0.0338189	0.0462437	0.464585
Midkine levels	Benign neoplasm of thyroid gland	rs11691113	T	C	0.1176	0.0256	4.46684e-06	0.017238	0.049666	0.728533
Midkine levels	Benign neoplasm of thyroid gland	rs139488552	A	G	0.6545	0.1357	1.41254e-06	-0.117979	0.48368	0.807294
Midkine levels	Benign neoplasm of thyroid gland	rs141732826	A	T	-0.3272	0.0712	4.36516e-06	0.11354	0.0955697	0.234822
Midkine levels	Benign neoplasm of thyroid gland	rs145029172	T	G	0.5068	0.1076	2.45471e-06	-0.213591	0.32473	0.510699
Midkine levels	Benign neoplasm of thyroid gland	rs17659204	A	T	0.1489	0.032	3.31131e-06	-0.00205466	0.0608473	0.973062
Midkine levels	Benign neoplasm of thyroid gland	rs1891587	T	C	-0.1177	0.0246	1.62181e-06	0.0301231	0.0461354	0.513803
Midkine levels	Benign neoplasm of thyroid gland	rs208964	A	G	0.2046	0.0417	9.54993e-07	-0.0781603	0.0749467	0.297005
Midkine levels	Benign neoplasm of thyroid gland	rs35660775	T	C	-0.1203	0.0251	1.7378e-06	0.0182137	0.0462682	0.693836
Midkine levels	Benign neoplasm of thyroid gland	rs606381	A	G	-0.1226	0.0262	2.81838e-06	0.0430927	0.0479937	0.369249
Midkine levels	Benign neoplasm of thyroid gland	rs73202655	T	C	0.1829	0.0367	6.30957e-07	0.0603656	0.0751561	0.421858
Midkine levels	Benign neoplasm of thyroid gland	rs79145751	A	T	0.7383	0.1606	4.2658e-06	-0.0933165	0.266764	0.726482
Midkine levels	Benign neoplasm of thyroid gland	rs825832	T	C	-0.1837	0.0373	8.31764e-07	-0.0390902	0.0635689	0.538603
Midkine levels	Benign neoplasm of thyroid gland	rs9442598	T	C	-0.1153	0.0252	4.7863e-06	0.00517795	0.0467597	0.911826
Midkine levels	Malignant neoplasm of thyroid gland	rs11207449	T	C	0.1217	0.025	1.12202e-06	0.0176997	0.0328446	0.589959
Midkine levels	Malignant neoplasm of thyroid gland	rs11691113	T	C	0.1176	0.0256	4.46684e-06	0.0509836	0.0353407	0.149124
Midkine levels	Malignant neoplasm of thyroid gland	rs139488552	A	G	0.6545	0.1357	1.41254e-06	-0.128189	0.343155	0.708732
Midkine levels	Malignant neoplasm of thyroid gland	rs141732826	A	T	-0.3272	0.0712	4.36516e-06	-0.114836	0.067867	0.0906317
Midkine levels	Malignant neoplasm of thyroid gland	rs145029172	T	G	0.5068	0.1076	2.45471e-06	-0.148165	0.230965	0.521194
Midkine levels	Malignant neoplasm of thyroid gland	rs17659204	A	T	0.1489	0.032	3.31131e-06	-0.023044	0.0433181	0.594745
Midkine levels	Malignant neoplasm of thyroid gland	rs1891587	T	C	-0.1177	0.0246	1.62181e-06	0.00415415	0.0328274	0.8993
Midkine levels	Malignant neoplasm of thyroid gland	rs208964	A	G	0.2046	0.0417	9.54993e-07	0.041571	0.0528987	0.43195
Midkine levels	Malignant neoplasm of thyroid gland	rs35660775	T	C	-0.1203	0.0251	1.7378e-06	-0.000489945	0.0329309	0.98813
Midkine levels	Malignant neoplasm of thyroid gland	rs606381	A	G	-0.1226	0.0262	2.81838e-06	-0.0147716	0.0340865	0.664756
Midkine levels	Malignant neoplasm of thyroid gland	rs73202655	T	C	0.1829	0.0367	6.30957e-07	-0.0341884	0.0533698	0.521785
Midkine levels	Malignant neoplasm of thyroid gland	rs79145751	A	T	0.7383	0.1606	4.2658e-06	0.0387716	0.190766	0.838946
Midkine levels	Malignant neoplasm of thyroid gland	rs825832	T	C	-0.1837	0.0373	8.31764e-07	0.0107887	0.0454404	0.812327
Midkine levels	Malignant neoplasm of thyroid gland	rs9442598	T	C	-0.1153	0.0252	4.7863e-06	-0.0677512	0.0332525	0.0416026
Midkine levels	NA	rs539306633	A	T	0.7242	0.1567	3.80189e-06	NA	NA	NA
Midkine levels	Thyroid cancer	rs11207449	T	C	0.1217	0.025	1.12202e-06	-0.019	0.0385	0.6213
Midkine levels	Thyroid cancer	rs11691113	T	C	0.1176	0.0256	4.46684e-06	-0.0546	0.045	0.2245
Midkine levels	Thyroid cancer	rs139488552	A	G	0.6545	0.1357	1.41254e-06	0.2385	0.2807	0.3954
Midkine levels	Thyroid cancer	rs141732826	A	T	-0.3272	0.0712	4.36516e-06	-0.0649	0.1038	0.5318
Midkine levels	Thyroid cancer	rs145029172	T	G	0.5068	0.1076	2.45471e-06	-0.3097	0.2223	0.1635
Midkine levels	Thyroid cancer	rs17659204	A	T	0.1489	0.032	3.31131e-06	-0.0378	0.0486	0.436
Midkine levels	Thyroid cancer	rs1891587	T	C	-0.1177	0.0246	1.62181e-06	-0.0728	0.0395	0.06568
Midkine levels	Thyroid cancer	rs208964	A	G	0.2046	0.0417	9.54993e-07	0.0469	0.0527	0.3728
Midkine levels	Thyroid cancer	rs35660775	T	C	-0.1203	0.0251	1.7378e-06	0.0836	0.061	0.1702
Midkine levels	Thyroid cancer	rs606381	A	G	-0.1226	0.0262	2.81838e-06	-0.0335	0.0393	0.3935
Midkine levels	Thyroid cancer	rs73202655	T	C	0.1829	0.0367	6.30957e-07	0.0197	0.068	0.7722
Midkine levels	Thyroid cancer	rs79145751	A	T	0.7383	0.1606	4.2658e-06	-0.0763	0.2684	0.7762
Midkine levels	Thyroid cancer	rs825832	T	C	-0.1837	0.0373	8.31764e-07	-0.0128	0.0498	0.7978
Midkine levels	Thyroid cancer	rs9442598	T	C	-0.1153	0.0252	4.7863e-06	-0.0385	0.0384	0.317
NRG1	Benign neoplasm of thyroid gland	rs10179670	T	C	-0.1586	0.0344	4.0738e-06	0.058864	0.0695673	0.397472
NRG1	Benign neoplasm of thyroid gland	rs10885362	A	G	-0.1181	0.0252	2.75423e-06	-0.0609209	0.0468675	0.193651
NRG1	Benign neoplasm of thyroid gland	rs113351855	A	T	0.3257	0.0651	5.62341e-07	-0.133941	0.121521	0.270371
NRG1	Benign neoplasm of thyroid gland	rs147278378	T	G	0.4414	0.0934	2.23872e-06	0.0530695	0.21297	0.803216
NRG1	Benign neoplasm of thyroid gland	rs147773348	T	C	-0.5024	0.0959	1.62181e-07	0.0428646	0.223424	0.847857
NRG1	Benign neoplasm of thyroid gland	rs149569738	A	G	0.2577	0.0541	1.90546e-06	-0.233554	0.120493	0.0525836
NRG1	Benign neoplasm of thyroid gland	rs2165652	T	C	-0.2612	0.0555	2.51189e-06	-0.136256	0.0816941	0.0953411
NRG1	Benign neoplasm of thyroid gland	rs7047561	A	C	0.1304	0.0284	4.46684e-06	-0.00461601	0.0594934	0.938155
NRG1	Benign neoplasm of thyroid gland	rs72818698	A	C	0.3073	0.0632	1.1749e-06	0.0944528	0.0934052	0.311913
NRG1	Benign neoplasm of thyroid gland	rs74756254	T	G	0.2302	0.049	2.63027e-06	0.181215	0.0998849	0.0696402
NRG1	Benign neoplasm of thyroid gland	rs75793825	A	C	-0.4051	0.0768	1.31826e-07	0.000669907	0.12119	0.99559
NRG1	Benign neoplasm of thyroid gland	rs78258403	A	C	0.2582	0.0541	1.86209e-06	-0.157393	0.114175	0.168041
NRG1	Benign neoplasm of thyroid gland	rs80004749	A	G	0.2046	0.0439	3.16228e-06	0.0982677	0.109197	0.368167
NRG1	Benign neoplasm of thyroid gland	rs8007865	T	C	0.1303	0.0278	2.69153e-06	-0.05077	0.0541894	0.34881
NRG1	Malignant neoplasm of thyroid gland	rs10179670	T	C	-0.1586	0.0344	4.0738e-06	0.0188064	0.0495347	0.704197
NRG1	Malignant neoplasm of thyroid gland	rs10885362	A	G	-0.1181	0.0252	2.75423e-06	-0.0108559	0.0333576	0.744849
NRG1	Malignant neoplasm of thyroid gland	rs113351855	A	T	0.3257	0.0651	5.62341e-07	-0.0267874	0.0852088	0.753238
NRG1	Malignant neoplasm of thyroid gland	rs147278378	T	G	0.4414	0.0934	2.23872e-06	0.14396	0.151617	0.342369
NRG1	Malignant neoplasm of thyroid gland	rs147773348	T	C	-0.5024	0.0959	1.62181e-07	0.0844271	0.161041	0.600099
NRG1	Malignant neoplasm of thyroid gland	rs149569738	A	G	0.2577	0.0541	1.90546e-06	-0.0683414	0.0847609	0.420078
NRG1	Malignant neoplasm of thyroid gland	rs2165652	T	C	-0.2612	0.0555	2.51189e-06	-0.00730819	0.0578172	0.899414
NRG1	Malignant neoplasm of thyroid gland	rs7047561	A	C	0.1304	0.0284	4.46684e-06	-0.0211826	0.0422113	0.615792
NRG1	Malignant neoplasm of thyroid gland	rs72818698	A	C	0.3073	0.0632	1.1749e-06	0.0592322	0.0663238	0.371817
NRG1	Malignant neoplasm of thyroid gland	rs74756254	T	G	0.2302	0.049	2.63027e-06	0.0802792	0.0706979	0.256156
NRG1	Malignant neoplasm of thyroid gland	rs75793825	A	C	-0.4051	0.0768	1.31826e-07	0.0528081	0.0866755	0.54235
NRG1	Malignant neoplasm of thyroid gland	rs78258403	A	C	0.2582	0.0541	1.86209e-06	0.0238134	0.081232	0.769405
NRG1	Malignant neoplasm of thyroid gland	rs80004749	A	G	0.2046	0.0439	3.16228e-06	0.0445922	0.0775459	0.565262
NRG1	Malignant neoplasm of thyroid gland	rs8007865	T	C	0.1303	0.0278	2.69153e-06	-0.0632917	0.0386103	0.101162
NRG1	Thyroid cancer	rs10179670	T	C	-0.1586	0.0344	4.0738e-06	-0.0167	0.0517	0.7474
NRG1	Thyroid cancer	rs10885362	A	G	-0.1181	0.0252	2.75423e-06	0.048	0.0412	0.2436
NRG1	Thyroid cancer	rs113351855	A	T	0.3257	0.0651	5.62341e-07	-0.0467	0.0803	0.5606
NRG1	Thyroid cancer	rs147278378	T	G	0.4414	0.0934	2.23872e-06	0.0341	0.1824	0.8517
NRG1	Thyroid cancer	rs147773348	T	C	-0.5024	0.0959	1.62181e-07	-0.2236	0.1879	0.2339
NRG1	Thyroid cancer	rs149569738	A	G	0.2577	0.0541	1.90546e-06	-0.1421	0.1023	0.1648
NRG1	Thyroid cancer	rs2165652	T	C	-0.2612	0.0555	2.51189e-06	-0.0568	0.0647	0.3799
NRG1	Thyroid cancer	rs55803507	C	G	0.1263	0.0273	3.80189e-06	0.0451	0.0651	0.4882
NRG1	Thyroid cancer	rs7047561	A	C	0.1304	0.0284	4.46684e-06	0.0096	0.0446	0.8295
NRG1	Thyroid cancer	rs72818698	A	C	0.3073	0.0632	1.1749e-06	0.0716	0.075	0.3398
NRG1	Thyroid cancer	rs74756254	T	G	0.2302	0.049	2.63027e-06	0.1095	0.0901	0.2241
NRG1	Thyroid cancer	rs75793825	A	C	-0.4051	0.0768	1.31826e-07	0.1998	0.1333	0.1341
NRG1	Thyroid cancer	rs78258403	A	C	0.2582	0.0541	1.86209e-06	-0.043	0.097	0.658
NRG1	Thyroid cancer	rs80004749	A	G	0.2046	0.0439	3.16228e-06	0.0584	0.0858	0.4961
NRG1	Thyroid cancer	rs8007865	T	C	0.1303	0.0278	2.69153e-06	-0.0114	0.0472	0.8088
NRG2	Benign neoplasm of thyroid gland	rs10029957	A	G	-0.228	0.0498	4.57088e-06	0.0451176	0.0929307	0.627324
NRG2	Benign neoplasm of thyroid gland	rs12261262	C	G	-0.1911	0.0409	2.88403e-06	0.0482569	0.0793671	0.543173
NRG2	Benign neoplasm of thyroid gland	rs17733843	A	G	0.4479	0.0977	4.57088e-06	0.205632	0.169611	0.225368
NRG2	Benign neoplasm of thyroid gland	rs199983132	A	T	-0.312	0.0654	1.8197e-06	-0.109731	0.119205	0.357302
NRG2	Benign neoplasm of thyroid gland	rs2229007	T	C	0.2561	0.054	2.0893e-06	-0.288299	0.133342	0.0306098
NRG2	Benign neoplasm of thyroid gland	rs4932188	C	G	0.1592	0.0329	1.31826e-06	-0.0661546	0.0527621	0.209905
NRG2	Benign neoplasm of thyroid gland	rs61854836	A	G	-0.1886	0.0345	4.67735e-08	-0.0412821	0.0574462	0.472374
NRG2	Benign neoplasm of thyroid gland	rs7257867	A	G	-0.1462	0.0271	6.60693e-08	-0.0390835	0.0481279	0.416747
NRG2	Benign neoplasm of thyroid gland	rs73753102	C	G	0.2323	0.0503	3.80189e-06	0.0451639	0.113942	0.691828
NRG2	Benign neoplasm of thyroid gland	rs76841589	A	G	-0.3224	0.0643	5.24807e-07	0.0807816	0.0904369	0.37173
NRG2	Benign neoplasm of thyroid gland	rs77061989	A	G	-0.3247	0.0688	2.34423e-06	-0.0169211	0.216642	0.937744
NRG2	Benign neoplasm of thyroid gland	rs77771161	A	T	0.4736	0.1017	3.23594e-06	0.319555	0.138496	0.0210368
NRG2	Benign neoplasm of thyroid gland	rs78627396	A	C	0.3612	0.0779	3.54813e-06	0.0637681	0.242067	0.792219
NRG2	Benign neoplasm of thyroid gland	rs79754206	A	G	0.2129	0.0465	4.67735e-06	-0.0683874	0.0616734	0.26749
NRG2	Benign neoplasm of thyroid gland	rs8125672	C	G	0.2872	0.0614	2.95121e-06	-0.0143584	0.144391	0.920787
NRG2	Benign neoplasm of thyroid gland	rs909757	T	C	0.1204	0.0256	2.5704e-06	0.00833437	0.052416	0.873666
NRG2	Malignant neoplasm of thyroid gland	rs10029957	A	G	-0.228	0.0498	4.57088e-06	0.056819	0.0664771	0.392708
NRG2	Malignant neoplasm of thyroid gland	rs12261262	C	G	-0.1911	0.0409	2.88403e-06	0.0862817	0.0568677	0.129207
NRG2	Malignant neoplasm of thyroid gland	rs17733843	A	G	0.4479	0.0977	4.57088e-06	0.0192398	0.120457	0.873099
NRG2	Malignant neoplasm of thyroid gland	rs199983132	A	T	-0.312	0.0654	1.8197e-06	-0.0289152	0.0842106	0.731323
NRG2	Malignant neoplasm of thyroid gland	rs2229007	T	C	0.2561	0.054	2.0893e-06	0.0837352	0.0948923	0.377548
NRG2	Malignant neoplasm of thyroid gland	rs4932188	C	G	0.1592	0.0329	1.31826e-06	0.0297873	0.0376091	0.428346
NRG2	Malignant neoplasm of thyroid gland	rs61854836	A	G	-0.1886	0.0345	4.67735e-08	-0.0231767	0.0409107	0.571041
NRG2	Malignant neoplasm of thyroid gland	rs7257867	A	G	-0.1462	0.0271	6.60693e-08	-0.0328127	0.0342369	0.337862
NRG2	Malignant neoplasm of thyroid gland	rs73753102	C	G	0.2323	0.0503	3.80189e-06	0.0344774	0.0803171	0.66773
NRG2	Malignant neoplasm of thyroid gland	rs76841589	A	G	-0.3224	0.0643	5.24807e-07	-0.0300571	0.0648305	0.642916
NRG2	Malignant neoplasm of thyroid gland	rs77061989	A	G	-0.3247	0.0688	2.34423e-06	0.0798768	0.151909	0.599013
NRG2	Malignant neoplasm of thyroid gland	rs77771161	A	T	0.4736	0.1017	3.23594e-06	0.00471612	0.0973997	0.961381
NRG2	Malignant neoplasm of thyroid gland	rs78627396	A	C	0.3612	0.0779	3.54813e-06	0.102079	0.171492	0.551682
NRG2	Malignant neoplasm of thyroid gland	rs79754206	A	G	0.2129	0.0465	4.67735e-06	-0.0484284	0.0440688	0.2718
NRG2	Malignant neoplasm of thyroid gland	rs8125672	C	G	0.2872	0.0614	2.95121e-06	0.10967	0.101794	0.281314
NRG2	Malignant neoplasm of thyroid gland	rs909757	T	C	0.1204	0.0256	2.5704e-06	0.0211276	0.0373057	0.571166
NRG2	NA	rs143989844	A	T	-0.2162	0.0466	3.46737e-06	NA	NA	NA
NRG2	Thyroid cancer	rs10029957	A	G	-0.228	0.0498	4.57088e-06	0.0558	0.0888	0.5295
NRG2	Thyroid cancer	rs10430989	A	G	0.179	0.0385	3.31131e-06	-0.0745	0.055	0.1759
NRG2	Thyroid cancer	rs12261262	C	G	-0.1911	0.0409	2.88403e-06	0.155	0.0747	0.03796
NRG2	Thyroid cancer	rs17733843	A	G	0.4479	0.0977	4.57088e-06	0.0705	0.1636	0.6664
NRG2	Thyroid cancer	rs199983132	A	T	-0.312	0.0654	1.8197e-06	-0.0311	0.1119	0.7807
NRG2	Thyroid cancer	rs2229007	T	C	0.2561	0.054	2.0893e-06	-0.1247	0.1111	0.2619
NRG2	Thyroid cancer	rs4932188	C	G	0.1592	0.0329	1.31826e-06	-0.0372	0.0474	0.4329
NRG2	Thyroid cancer	rs58607453	A	G	-0.1295	0.0282	4.36516e-06	-0.0036	0.0661	0.957
NRG2	Thyroid cancer	rs61854836	A	G	-0.1886	0.0345	4.67735e-08	0.0393	0.0507	0.4382
NRG2	Thyroid cancer	rs7257867	A	G	-0.1462	0.0271	6.60693e-08	0.0458	0.0401	0.2543
NRG2	Thyroid cancer	rs73753102	C	G	0.2323	0.0503	3.80189e-06	-0.0229	0.0747	0.7589
NRG2	Thyroid cancer	rs76841589	A	G	-0.3224	0.0643	5.24807e-07	-0.0079	0.0994	0.9363
NRG2	Thyroid cancer	rs77061989	A	G	-0.3247	0.0688	2.34423e-06	0.2641	0.1531	0.0844
NRG2	Thyroid cancer	rs77771161	A	T	0.4736	0.1017	3.23594e-06	-0.0167	0.1474	0.9099
NRG2	Thyroid cancer	rs78627396	A	C	0.3612	0.0779	3.54813e-06	-0.0247	0.1714	0.8854
NRG2	Thyroid cancer	rs79754206	A	G	0.2129	0.0465	4.67735e-06	-0.0698	0.0594	0.2397
NRG2	Thyroid cancer	rs8125672	C	G	0.2872	0.0614	2.95121e-06	-0.033	0.0753	0.6611
NRG2	Thyroid cancer	rs909757	T	C	0.1204	0.0256	2.5704e-06	-0.0003	0.0437	0.9952
Pleiotrophin levels	Benign neoplasm of thyroid gland	rs1027490	A	G	0.2211	0.045	9.12011e-07	0.017608	0.0740258	0.811987
Pleiotrophin levels	Benign neoplasm of thyroid gland	rs113986050	T	C	-0.1507	0.0315	1.77828e-06	-0.0275946	0.0707469	0.696503
Pleiotrophin levels	Benign neoplasm of thyroid gland	rs117629880	T	C	0.6728	0.1395	1.41254e-06	-0.18721	0.423407	0.658379
Pleiotrophin levels	Benign neoplasm of thyroid gland	rs12358573	T	C	0.1306	0.0259	4.46684e-07	0.0108745	0.0502335	0.828615
Pleiotrophin levels	Benign neoplasm of thyroid gland	rs1431093	A	C	0.2196	0.0248	7.94328e-19	-0.0805277	0.0463491	0.0823133
Pleiotrophin levels	Benign neoplasm of thyroid gland	rs1489205	A	C	0.117	0.0256	4.7863e-06	0.0698739	0.0489376	0.153344
Pleiotrophin levels	Benign neoplasm of thyroid gland	rs2244139	A	G	0.1365	0.0287	1.94984e-06	0.00487501	0.0580382	0.933059
Pleiotrophin levels	Benign neoplasm of thyroid gland	rs6794702	T	G	0.1399	0.0296	2.29087e-06	-0.00985307	0.0560585	0.860479
Pleiotrophin levels	Benign neoplasm of thyroid gland	rs72619600	A	C	-0.1805	0.0391	3.89045e-06	0.0910448	0.0588532	0.121868
Pleiotrophin levels	Benign neoplasm of thyroid gland	rs74000799	T	C	-0.1929	0.0388	6.60693e-07	-0.0638576	0.0839339	0.446772
Pleiotrophin levels	Benign neoplasm of thyroid gland	rs75950664	C	G	-0.2558	0.0555	4.0738e-06	-0.0814949	0.14729	0.58006
Pleiotrophin levels	Benign neoplasm of thyroid gland	rs78680783	T	C	-0.2473	0.0532	3.38844e-06	-0.109484	0.140804	0.436827
Pleiotrophin levels	Benign neoplasm of thyroid gland	rs78960995	A	C	0.3326	0.0697	1.8197e-06	-0.117708	0.106341	0.268338
Pleiotrophin levels	Benign neoplasm of thyroid gland	rs999684	A	T	-0.1463	0.0315	3.38844e-06	-0.0714684	0.0491706	0.146091
Pleiotrophin levels	Malignant neoplasm of thyroid gland	rs1027490	A	G	0.2211	0.045	9.12011e-07	-0.0138537	0.0527208	0.792724
Pleiotrophin levels	Malignant neoplasm of thyroid gland	rs113986050	T	C	-0.1507	0.0315	1.77828e-06	-0.0795483	0.0498818	0.110771
Pleiotrophin levels	Malignant neoplasm of thyroid gland	rs117629880	T	C	0.6728	0.1395	1.41254e-06	-0.0886619	0.302472	0.769428
Pleiotrophin levels	Malignant neoplasm of thyroid gland	rs12358573	T	C	0.1306	0.0259	4.46684e-07	0.0358231	0.03568	0.315374
Pleiotrophin levels	Malignant neoplasm of thyroid gland	rs1431093	A	C	0.2196	0.0248	7.94328e-19	-0.0110989	0.0330041	0.736653
Pleiotrophin levels	Malignant neoplasm of thyroid gland	rs1489205	A	C	0.117	0.0256	4.7863e-06	-0.0498121	0.0348007	0.152329
Pleiotrophin levels	Malignant neoplasm of thyroid gland	rs2244139	A	G	0.1365	0.0287	1.94984e-06	-0.0187662	0.0412648	0.649272
Pleiotrophin levels	Malignant neoplasm of thyroid gland	rs6794702	T	G	0.1399	0.0296	2.29087e-06	0.00998722	0.0398672	0.802192
Pleiotrophin levels	Malignant neoplasm of thyroid gland	rs72619600	A	C	-0.1805	0.0391	3.89045e-06	-0.0108583	0.0417543	0.794823
Pleiotrophin levels	Malignant neoplasm of thyroid gland	rs74000799	T	C	-0.1929	0.0388	6.60693e-07	-0.114954	0.0600779	0.0556942
Pleiotrophin levels	Malignant neoplasm of thyroid gland	rs75950664	C	G	-0.2558	0.0555	4.0738e-06	-0.298003	0.113451	0.00862125
Pleiotrophin levels	Malignant neoplasm of thyroid gland	rs78680783	T	C	-0.2473	0.0532	3.38844e-06	0.0603536	0.099282	0.543253
Pleiotrophin levels	Malignant neoplasm of thyroid gland	rs78960995	A	C	0.3326	0.0697	1.8197e-06	0.0176124	0.0753336	0.815146
Pleiotrophin levels	Malignant neoplasm of thyroid gland	rs999684	A	T	-0.1463	0.0315	3.38844e-06	-0.0268852	0.0348844	0.440889
Pleiotrophin levels	Thyroid cancer	rs1027490	A	G	0.2211	0.045	9.12011e-07	-0.0613	0.0548	0.2632
Pleiotrophin levels	Thyroid cancer	rs113986050	T	C	-0.1507	0.0315	1.77828e-06	-0.0472	0.0558	0.3978
Pleiotrophin levels	Thyroid cancer	rs117629880	T	C	0.6728	0.1395	1.41254e-06	0.228	0.3035	0.4526
Pleiotrophin levels	Thyroid cancer	rs12358573	T	C	0.1306	0.0259	4.46684e-07	-0.0096	0.0446	0.83
Pleiotrophin levels	Thyroid cancer	rs1431093	A	C	0.2196	0.0248	7.94328e-19	0.0029	0.0381	0.94
Pleiotrophin levels	Thyroid cancer	rs1489205	A	C	0.117	0.0256	4.7863e-06	-0.0622	0.0392	0.112
Pleiotrophin levels	Thyroid cancer	rs2244139	A	G	0.1365	0.0287	1.94984e-06	-0.0009	0.0435	0.9834
Pleiotrophin levels	Thyroid cancer	rs6794702	T	G	0.1399	0.0296	2.29087e-06	0.0328	0.0452	0.4681
Pleiotrophin levels	Thyroid cancer	rs72619600	A	C	-0.1805	0.0391	3.89045e-06	-0.0215	0.0513	0.6742
Pleiotrophin levels	Thyroid cancer	rs74000799	T	C	-0.1929	0.0388	6.60693e-07	0.0085	0.0686	0.9014
Pleiotrophin levels	Thyroid cancer	rs75950664	C	G	-0.2558	0.0555	4.0738e-06	-0.1209	0.1133	0.2859
Pleiotrophin levels	Thyroid cancer	rs78680783	T	C	-0.2473	0.0532	3.38844e-06	0.0067	0.1113	0.9523
Pleiotrophin levels	Thyroid cancer	rs78960995	A	C	0.3326	0.0697	1.8197e-06	0.0702	0.1103	0.5245
Pleiotrophin levels	Thyroid cancer	rs999684	A	T	-0.1463	0.0315	3.38844e-06	-0.0101	0.042	0.8099
Thyroglobulin levels	Benign neoplasm of thyroid gland	rs10020189	T	C	0.1497	0.0316	2.18776e-06	0.0364425	0.0482886	0.45044
Thyroglobulin levels	Benign neoplasm of thyroid gland	rs10797501	T	C	0.1372	0.0282	1.12202e-06	0.0873302	0.0494632	0.0774694
Thyroglobulin levels	Benign neoplasm of thyroid gland	rs111724119	C	G	-0.6034	0.1293	3.0903e-06	0.00367938	0.343668	0.991458
Thyroglobulin levels	Benign neoplasm of thyroid gland	rs111815561	C	G	0.2764	0.0595	3.38844e-06	0.0900391	0.0942345	0.339335
Thyroglobulin levels	Benign neoplasm of thyroid gland	rs113286431	T	C	-0.3982	0.0846	2.51189e-06	0.614185	0.309911	0.0475007
Thyroglobulin levels	Benign neoplasm of thyroid gland	rs115295277	A	G	-0.4685	0.0921	3.63078e-07	-0.0199764	0.21863	0.927198
Thyroglobulin levels	Benign neoplasm of thyroid gland	rs116408449	T	C	0.4645	0.1013	4.57088e-06	-0.105184	0.280713	0.707881
Thyroglobulin levels	Benign neoplasm of thyroid gland	rs140474327	C	G	0.4915	0.0927	1.14815e-07	-0.138666	0.138803	0.317789
Thyroglobulin levels	Benign neoplasm of thyroid gland	rs143644859	T	G	0.8256	0.1727	1.77828e-06	0.373053	0.314255	0.235188
Thyroglobulin levels	Benign neoplasm of thyroid gland	rs2288616	A	G	-0.6856	0.1457	2.5704e-06	-0.15844	0.239161	0.507662
Thyroglobulin levels	Benign neoplasm of thyroid gland	rs2342232	T	C	-0.3486	0.0757	4.0738e-06	-0.170171	0.111512	0.127003
Thyroglobulin levels	Benign neoplasm of thyroid gland	rs403218	A	G	0.128	0.0261	9.54993e-07	0.0263202	0.047025	0.57568
Thyroglobulin levels	Malignant neoplasm of thyroid gland	rs10020189	T	C	0.1497	0.0316	2.18776e-06	-0.0115567	0.0344345	0.737162
Thyroglobulin levels	Malignant neoplasm of thyroid gland	rs10797501	T	C	0.1372	0.0282	1.12202e-06	0.0455901	0.035202	0.195286
Thyroglobulin levels	Malignant neoplasm of thyroid gland	rs111724119	C	G	-0.6034	0.1293	3.0903e-06	0.31235	0.242282	0.197329
Thyroglobulin levels	Malignant neoplasm of thyroid gland	rs111815561	C	G	0.2764	0.0595	3.38844e-06	0.0974694	0.0671982	0.146926
Thyroglobulin levels	Malignant neoplasm of thyroid gland	rs113286431	T	C	-0.3982	0.0846	2.51189e-06	0.25633	0.212499	0.227715
Thyroglobulin levels	Malignant neoplasm of thyroid gland	rs115295277	A	G	-0.4685	0.0921	3.63078e-07	-0.100166	0.156497	0.522138
Thyroglobulin levels	Malignant neoplasm of thyroid gland	rs116408449	T	C	0.4645	0.1013	4.57088e-06	-0.0699972	0.196405	0.721548
Thyroglobulin levels	Malignant neoplasm of thyroid gland	rs140474327	C	G	0.4915	0.0927	1.14815e-07	0.0806346	0.0992502	0.41654
Thyroglobulin levels	Malignant neoplasm of thyroid gland	rs143644859	T	G	0.8256	0.1727	1.77828e-06	-0.0870513	0.2169	0.688167
Thyroglobulin levels	Malignant neoplasm of thyroid gland	rs2288616	A	G	-0.6856	0.1457	2.5704e-06	-0.185264	0.17103	0.278708
Thyroglobulin levels	Malignant neoplasm of thyroid gland	rs2342232	T	C	-0.3486	0.0757	4.0738e-06	-0.0698816	0.0791465	0.377269
Thyroglobulin levels	Malignant neoplasm of thyroid gland	rs403218	A	G	0.128	0.0261	9.54993e-07	0.0436246	0.0335028	0.192875
Thyroglobulin levels	Thyroid cancer	rs10020189	T	C	0.1497	0.0316	2.18776e-06	-0.0168	0.0455	0.711
Thyroglobulin levels	Thyroid cancer	rs10111097	A	G	0.1322	0.0283	3.01995e-06	-0.0736	0.0534	0.1678
Thyroglobulin levels	Thyroid cancer	rs10797501	T	C	0.1372	0.0282	1.12202e-06	0.015	0.0405	0.712
Thyroglobulin levels	Thyroid cancer	rs111724119	C	G	-0.6034	0.1293	3.0903e-06	-0.0355	0.2681	0.8945
Thyroglobulin levels	Thyroid cancer	rs111815561	C	G	0.2764	0.0595	3.38844e-06	0.0089	0.097	0.9272
Thyroglobulin levels	Thyroid cancer	rs113286431	T	C	-0.3982	0.0846	2.51189e-06	0.2361	0.1659	0.1548
Thyroglobulin levels	Thyroid cancer	rs115295277	A	G	-0.4685	0.0921	3.63078e-07	0.0227	0.1875	0.9038
Thyroglobulin levels	Thyroid cancer	rs116408449	T	C	0.4645	0.1013	4.57088e-06	0.0823	0.2115	0.6973
Thyroglobulin levels	Thyroid cancer	rs140474327	C	G	0.4915	0.0927	1.14815e-07	-0.2196	0.1458	0.132
Thyroglobulin levels	Thyroid cancer	rs143644859	T	G	0.8256	0.1727	1.77828e-06	0.2983	0.3067	0.3308
Thyroglobulin levels	Thyroid cancer	rs2288616	A	G	-0.6856	0.1457	2.5704e-06	-0.0254	0.0777	0.7438
Thyroglobulin levels	Thyroid cancer	rs2342232	T	C	-0.3486	0.0757	4.0738e-06	-0.0511	0.1536	0.7394
Thyroglobulin levels	Thyroid cancer	rs403218	A	G	0.128	0.0261	9.54993e-07	0.0106	0.0394	0.7873
